# Supplementary material for: Foliar Application of MgO Nanoparticles Modulates Magnesium Nutrition and Fruit Quality in Loquat Under Mg-Deficient Conditions
Source: Plants (Basel). 2026 Jul 6;15(13):2099. doi: 10.3390/plants15132099 (PMC13364114; doi:10.3390/plants15132099)
Supplement: Supplementary file 1 [file plants-15-02099-s001.zip]

Archive with 1 entries (1 files):
- plants-4386668-supplementary.pdf
